# Supplementary material for: Traces of Semantization, from Episodic to Semantic Memory in a Spiking Cortical Network Model
Source: eNeuro. 2022 Jul 29;9(4):ENEURO.0062-22.2022. doi: 10.1523/ENEURO.0062-22.2022 (PMC9347313; doi:10.1523/ENEURO.0062-22.2022)
Supplement: Extended Data 1 — BCPNN_NEST_Module. Download Extended Data 1, ZIP file. [file enu-eN-NWR-0062-22-s01.zip]

Archive with 112 entries (98 files):
- BCPNN_NEST_Module/
- BCPNN_NEST_Module/jobfile_test_bcpnn.sh
- BCPNN_NEST_Module/test_beskow.py
- BCPNN_NEST_Module/BCPNN.py
- BCPNN_NEST_Module/compile-module.sh
- BCPNN_NEST_Module/lib/
- BCPNN_NEST_Module/lib/nest/
- BCPNN_NEST_Module/lib/nest/libpt_module.la
- BCPNN_NEST_Module/lib/nest/libpt_module.a
- BCPNN_NEST_Module/lib/nest/pt_module.la
- BCPNN_NEST_Module/lib/nest/libpt_module.so
- BCPNN_NEST_Module/lib/nest/libpt_module.so.0
- BCPNN_NEST_Module/lib/nest/libpt_module.so.0.0.0
- BCPNN_NEST_Module/lib/nest/pt_module.a
- BCPNN_NEST_Module/lib/nest/pt_module.so
- BCPNN_NEST_Module/lib/nest/pt_module.so.0
- BCPNN_NEST_Module/lib/nest/pt_module.so.0.0.0
- BCPNN_NEST_Module/share/
- BCPNN_NEST_Module/share/nest/
- BCPNN_NEST_Module/share/nest/sli/
- BCPNN_NEST_Module/share/nest/sli/pt_module.sli
- BCPNN_NEST_Module/module-100725/
- BCPNN_NEST_Module/module-100725/bcpnn_connection.h
- BCPNN_NEST_Module/module-100725/aclocal.m4
- BCPNN_NEST_Module/module-100725/pt_module.cpp
- BCPNN_NEST_Module/module-100725/configure.ac
- BCPNN_NEST_Module/module-100725/bootstrap.sh
- BCPNN_NEST_Module/module-100725/install-sh
- BCPNN_NEST_Module/module-100725/bcpnn_connection.cpp
- BCPNN_NEST_Module/module-100725/pt_module.h
- BCPNN_NEST_Module/module-100725/autom4te.cache/
- BCPNN_NEST_Module/module-100725/autom4te.cache/traces.1
- BCPNN_NEST_Module/module-100725/autom4te.cache/traces.0
- BCPNN_NEST_Module/module-100725/autom4te.cache/output.1
- BCPNN_NEST_Module/module-100725/autom4te.cache/requests
- BCPNN_NEST_Module/module-100725/autom4te.cache/output.0
- BCPNN_NEST_Module/module-100725/config.sub
- BCPNN_NEST_Module/module-100725/pt_module_names.cpp
- BCPNN_NEST_Module/module-100725/compile
- BCPNN_NEST_Module/module-100725/Makefile.in
- BCPNN_NEST_Module/module-100725/configure
- BCPNN_NEST_Module/module-100725/pt_module_names.h
- BCPNN_NEST_Module/module-100725/sli/
- BCPNN_NEST_Module/module-100725/sli/pt_module.sli
- BCPNN_NEST_Module/module-100725/sli/test.sli
- BCPNN_NEST_Module/module-100725/aeif_cond_exp_multisynapse.h
- BCPNN_NEST_Module/module-100725/iaf_cond_alpha_bias.h
- BCPNN_NEST_Module/module-100725/aeif_cond_exp_multisynapse.cpp
- BCPNN_NEST_Module/module-100725/ltmain.sh
- BCPNN_NEST_Module/module-100725/iaf_cond_exp_bias.h
- BCPNN_NEST_Module/module-100725/Makefile.am
- BCPNN_NEST_Module/module-100725/iaf_cond_alpha_bias.cpp
- BCPNN_NEST_Module/module-100725/libltdl/
- BCPNN_NEST_Module/module-100725/libltdl/aclocal.m4
- BCPNN_NEST_Module/module-100725/libltdl/configure.ac
- BCPNN_NEST_Module/module-100725/libltdl/lt_error.c
- BCPNN_NEST_Module/module-100725/libltdl/README
- BCPNN_NEST_Module/module-100725/libltdl/config-h.in
- BCPNN_NEST_Module/module-100725/libltdl/m4/
- BCPNN_NEST_Module/module-100725/libltdl/m4/ltsugar.m4
- BCPNN_NEST_Module/module-100725/libltdl/m4/ltdl.m4
- BCPNN_NEST_Module/module-100725/libltdl/m4/ltversion.m4
- BCPNN_NEST_Module/module-100725/libltdl/m4/lt~obsolete.m4
- BCPNN_NEST_Module/module-100725/libltdl/m4/libtool.m4
- BCPNN_NEST_Module/module-100725/libltdl/m4/argz.m4
- BCPNN_NEST_Module/module-100725/libltdl/m4/ltoptions.m4
- BCPNN_NEST_Module/module-100725/libltdl/loaders/
- BCPNN_NEST_Module/module-100725/libltdl/loaders/shl_load.c
- BCPNN_NEST_Module/module-100725/libltdl/loaders/loadlibrary.c
- BCPNN_NEST_Module/module-100725/libltdl/loaders/preopen.c
- BCPNN_NEST_Module/module-100725/libltdl/loaders/dlopen.c
- BCPNN_NEST_Module/module-100725/libltdl/loaders/load_add_on.c
- BCPNN_NEST_Module/module-100725/libltdl/loaders/dld_link.c
- BCPNN_NEST_Module/module-100725/libltdl/loaders/dyld.c
- BCPNN_NEST_Module/module-100725/libltdl/argz_.h
- BCPNN_NEST_Module/module-100725/libltdl/COPYING.LIB
- BCPNN_NEST_Module/module-100725/libltdl/Makefile.in
- BCPNN_NEST_Module/module-100725/libltdl/configure
- BCPNN_NEST_Module/module-100725/libltdl/argz.c
- BCPNN_NEST_Module/module-100725/libltdl/lt_dlloader.c
- BCPNN_NEST_Module/module-100725/libltdl/ltdl.c
- BCPNN_NEST_Module/module-100725/libltdl/ltdl.h
- BCPNN_NEST_Module/module-100725/libltdl/Makefile.am
- BCPNN_NEST_Module/module-100725/libltdl/libltdl/
- BCPNN_NEST_Module/module-100725/libltdl/libltdl/lt_system.h
- BCPNN_NEST_Module/module-100725/libltdl/libltdl/lt__dirent.h
- BCPNN_NEST_Module/module-100725/libltdl/libltdl/lt_error.h
- BCPNN_NEST_Module/module-100725/libltdl/libltdl/lt_dlloader.h
- BCPNN_NEST_Module/module-100725/libltdl/libltdl/lt__strl.h
- BCPNN_NEST_Module/module-100725/libltdl/libltdl/lt__private.h
- BCPNN_NEST_Module/module-100725/libltdl/libltdl/slist.h
- BCPNN_NEST_Module/module-100725/libltdl/libltdl/lt__alloc.h
- BCPNN_NEST_Module/module-100725/libltdl/libltdl/lt__glibc.h
- BCPNN_NEST_Module/module-100725/libltdl/config/
- BCPNN_NEST_Module/module-100725/libltdl/config/install-sh
- BCPNN_NEST_Module/module-100725/libltdl/config/config.sub
- BCPNN_NEST_Module/module-100725/libltdl/config/compile
- BCPNN_NEST_Module/module-100725/libltdl/config/ltmain.sh
- BCPNN_NEST_Module/module-100725/libltdl/config/depcomp
- BCPNN_NEST_Module/module-100725/libltdl/config/config.guess
- BCPNN_NEST_Module/module-100725/libltdl/config/missing
- BCPNN_NEST_Module/module-100725/libltdl/slist.c
- BCPNN_NEST_Module/module-100725/libltdl/lt__alloc.c
- BCPNN_NEST_Module/module-100725/libltdl/lt__strl.c
- BCPNN_NEST_Module/module-100725/libltdl/lt__dirent.c
- BCPNN_NEST_Module/module-100725/iaf_cond_exp_bias.cpp
- BCPNN_NEST_Module/module-100725/depcomp
- BCPNN_NEST_Module/module-100725/config.guess
- BCPNN_NEST_Module/module-100725/pt_module_config.h.in
- BCPNN_NEST_Module/module-100725/missing
- BCPNN_NEST_Module/README.txt
- BCPNN_NEST_Module/test_installation_beskow.py
