# Supplementary material for: Traces of Semantization, from Episodic to Semantic Memory in a Spiking Cortical Network Model
Source: eNeuro. 2022 Jul 29;9(4):ENEURO.0062-22.2022. doi: 10.1523/ENEURO.0062-22.2022 (PMC9347313; doi:10.1523/ENEURO.0062-22.2022)
Supplement: Extended Data 1 — BCPNN_NEST_Module. Download Extended Data 1, ZIP file. [file enu-eN-NWR-0062-22-s01.zip › BCPNN_NEST_Module/share/nest/sli/pt_module.sli]

/* 
 * Initialization file for Pt_Module.
 * Run automatically when Pt_Module is loaded.
// FOR NEST 2.4.2 remove these two lines,
// FOR NEST 2.2.2 keep them
 */

M_DEBUG (pt_module.sli) (Initializing SLI support for Pt_Module.) message

/pt_module /SLI ($Revision: 7918 $) provide-component
/pt_module /C++ (7165) require-component

/StepPatternConnect [ /arraytype /integertype /arraytype /integertype /literaltype ]
{ 
  StepPatternConnect_Vi_i_Vi_i_l
} def
