# Supplementary material for: Traces of Semantization, from Episodic to Semantic Memory in a Spiking Cortical Network Model
Source: eNeuro. 2022 Jul 29;9(4):ENEURO.0062-22.2022. doi: 10.1523/ENEURO.0062-22.2022 (PMC9347313; doi:10.1523/ENEURO.0062-22.2022)
Supplement: Extended Data 1 — BCPNN_NEST_Module. Download Extended Data 1, ZIP file. [file enu-eN-NWR-0062-22-s01.zip › BCPNN_NEST_Module/module-100725/bootstrap.sh]

#!/bin/sh

echo "Bootstrapping MyModule"

if test -d autom4te.cache ; then
# we must remove this cache, because it
# may screw up things if configure is run for
# different platforms.
  echo "  -> Removing old automake cache ..."
  rm -rf autom4te.cache
fi

echo "  -> Running aclocal ..."
aclocal

echo "  -> Running libtoolize ..."
if [ `uname -s` = Darwin ] ; then
# libtoolize is glibtoolize on OSX
  LIBTOOLIZE=glibtoolize
else
  LIBTOOLIZE=libtoolize
fi

libtool_major=`$LIBTOOLIZE --version | head -n1 | cut -d\) -f2 | cut -d\. -f1`
$LIBTOOLIZE --force --copy --ltdl

echo "  -> Re-running aclocal ..."
if test $libtool_major -le 2; then
  aclocal --force
else
  aclocal --force -I $(pwd)/libltdl/m4
fi

echo "  -> Running autoconf ..."
autoconf

# autoheader must run before automake
echo "  -> Running autoheader ..."
autoheader

echo "  -> Running automake ..."
automake --foreign --add-missing --force-missing --copy

echo "Done."
