# Supplementary material for: Traces of Semantization, from Episodic to Semantic Memory in a Spiking Cortical Network Model
Source: eNeuro. 2022 Jul 29;9(4):ENEURO.0062-22.2022. doi: 10.1523/ENEURO.0062-22.2022 (PMC9347313; doi:10.1523/ENEURO.0062-22.2022)
Supplement: Extended Data 1 — BCPNN_NEST_Module. Download Extended Data 1, ZIP file. [file enu-eN-NWR-0062-22-s01.zip › BCPNN_NEST_Module/module-100725/libltdl/README]

This is GNU libltdl, a system independent dlopen wrapper for GNU libtool.

It supports the following dlopen interfaces:
* dlopen (POSIX)
* shl_load (HP-UX)
* LoadLibrary (Win16 and Win32)
* load_add_on (BeOS)
* GNU DLD (emulates dynamic linking for static libraries)
* dyld (darwin/Mac OS X)
* libtool's dlpreopen
--
   Copyright (C) 1999, 2003, 2011 Free Software Foundation, Inc.
   Written by Thomas Tanner, 1999

   This file is part of GNU Libtool.

Copying and distribution of this file, with or without modification,
are permitted in any medium without royalty provided the copyright
notice and this notice are preserved.  This file is offered as-is,
without warranty of any kind.
