# Supplementary material for: Traces of Semantization, from Episodic to Semantic Memory in a Spiking Cortical Network Model
Source: eNeuro. 2022 Jul 29;9(4):ENEURO.0062-22.2022. doi: 10.1523/ENEURO.0062-22.2022 (PMC9347313; doi:10.1523/ENEURO.0062-22.2022)
Supplement: Extended Data 1 — BCPNN_NEST_Module. Download Extended Data 1, ZIP file. [file enu-eN-NWR-0062-22-s01.zip › BCPNN_NEST_Module/module-100725/libltdl/m4/ltdl.m4]

# ltdl.m4 - Configure ltdl for the target system. -*-Autoconf-*-
#
#   Copyright (C) 1999-2006, 2007, 2008, 2011 Free Software Foundation, Inc.
#   Written by Thomas Tanner, 1999
#
# This file is free software; the Free Software Foundation gives
# unlimited permission to copy and/or distribute it, with or without
# modifications, as long as this notice is preserved.

# serial 18 LTDL_INIT

# LT_CONFIG_LTDL_DIR(DIRECTORY, [LTDL-MODE])
# ------------------------------------------
# DIRECTORY contains the libltdl sources.  It is okay to call this
# function multiple times, as long as the same DIRECTORY is always given.
AC_DEFUN([LT_CONFIG_LTDL_DIR],
[AC_BEFORE([$0], [LTDL_INIT])
_$0($*)
])# LT_CONFIG_LTDL_DIR

# We break this out into a separate macro, so that we can call it safely
# internally without being caught accidentally by the sed scan in libtoolize.
m4_defun([_LT_CONFIG_LTDL_DIR],
[dnl remove trailing slashes
m4_pushdef([_ARG_DIR], m4_bpatsubst([$1], [/*$]))
m4_case(_LTDL_DIR,
	[], [dnl only set lt_ltdl_dir if _ARG_DIR is not simply `.'
	     m4_if(_ARG_DIR, [.],
	             [],
		 [m4_define([_LTDL_DIR], _ARG_DIR)
	          _LT_SHELL_INIT([lt_ltdl_dir=']_ARG_DIR['])])],
    [m4_if(_ARG_DIR, _LTDL_DIR,
	    [],
	[m4_fatal([multiple libltdl directories: `]_LTDL_DIR[', `]_ARG_DIR['])])])
m4_popdef([_ARG_DIR])
])# _LT_CONFIG_LTDL_DIR

# Initialise:
m4_define([_LTDL_DIR], [])


# _LT_BUILD_PREFIX
# ----------------
# If Autoconf is new enough, expand to `${top_build_prefix}', otherwise
# to `${top_builddir}/'.
m4_define([_LT_BUILD_PREFIX],
[m4_ifdef([AC_AUTOCONF_VERSION],
   [m4_if(m4_version_compare(m4_defn([AC_AUTOCONF_VERSION]), [2.62]),
	  [-1], [m4_ifdef([_AC_HAVE_TOP_BUILD_PREFIX],
			  [${top_build_prefix}],
			  [${top_builddir}/])],
	  [${top_build_prefix}])],
   [${top_builddir}/])[]dnl
])


# LTDL_CONVENIENCE
# ----------------
# sets LIBLTDL to the link flags for the libltdl convenience library and
# LTDLINCL to the include flags for the libltdl header and adds
# --enable-ltdl-convenience to the configure arguments.  Note that
# AC_CONFIG_SUBDIRS is not called here.  LIBLTDL will be prefixed with
# '${top_build_prefix}' if available, otherwise with '${top_builddir}/',
# and LTDLINCL will be prefixed with '${top_srcdir}/' (note the single
# quotes!).  If your package is not flat and you're not using automake,
# define top_build_prefix, top_builddir, and top_srcdir appropriately
# in your Makefiles.
AC_DEFUN([LTDL_CONVENIENCE],
[AC_BEFORE([$0], [LTDL_INIT])dnl
dnl Although the argument is deprecated and no longer documented,
dnl LTDL_CONVENIENCE used to take a DIRECTORY orgument, if we have one
dnl here make sure it is the same as any other declaration of libltdl's
dnl location!  This also ensures lt_ltdl_dir is set when configure.ac is
dnl not yet using an explicit LT_CONFIG_LTDL_DIR.
m4_ifval([$1], [_LT_CONFIG_LTDL_DIR([$1])])dnl
_$0()
])# LTDL_CONVENIENCE

# AC_LIBLTDL_CONVENIENCE accepted a directory argument in older libtools,
# now we have LT_CONFIG_LTDL_DIR:
AU_DEFUN([AC_LIBLTDL_CONVENIENCE],
[_LT_CONFIG_LTDL_DIR([m4_default([$1], [libltdl])])
_LTDL_CONVENIENCE])

dnl aclocal-1.4 backwards compatibility:
dnl AC_DEFUN([AC_LIBLTDL_CONVENIENCE], [])


# _LTDL_CONVENIENCE
# -----------------
# Code shared by LTDL_CONVENIENCE and LTDL_INIT([convenience]).
m4_defun([_LTDL_CONVENIENCE],
[case $enable_ltdl_convenience in
  no) AC_MSG_ERROR([this package needs a convenience libltdl]) ;;
  "") enable_ltdl_convenience=yes
      ac_configure_args="$ac_configure_args --enable-ltdl-convenience" ;;
esac
LIBLTDL='_LT_BUILD_PREFIX'"${lt_ltdl_dir+$lt_ltdl_dir/}libltdlc.la"
LTDLDEPS=$LIBLTDL
LTDLINCL='-I${top_srcdir}'"${lt_ltdl_dir+/$lt_ltdl_dir}"

AC_SUBST([LIBLTDL])
AC_SUBST([LTDLDEPS])
AC_SUBST([LTDLINCL])

# For backwards non-gettext consistent compatibility...
INCLTDL="$LTDLINCL"
AC_SUBST([INCLTDL])
])# _LTDL_CONVENIENCE


# LTDL_INSTALLABLE
# ----------------
# sets LIBLTDL to the link flags for the libltdl installable library
# and LTDLINCL to the include flags for the libltdl header and adds
# --enable-ltdl-install to the configure arguments.  Note that
# AC_CONFIG_SUBDIRS is not called from here.  If an installed libltdl
# is not found, LIBLTDL will be prefixed with '${top_build_prefix}' if
# available, otherwise with '${top_builddir}/', and LTDLINCL will be
# prefixed with '${top_srcdir}/' (note the single quotes!).  If your
# package is not flat and you're not using automake, define top_build_prefix,
# top_builddir, and top_srcdir appropriately in your Makefiles.
# In the future, this macro may have to be called after LT_INIT.
AC_DEFUN([LTDL_INSTALLABLE],
[AC_BEFORE([$0], [LTDL_INIT])dnl
dnl Although the argument is deprecated and no longer documented,
dnl LTDL_INSTALLABLE used to take a DIRECTORY orgument, if we have one
dnl here make sure it is the same as any other declaration of libltdl's
dnl location!  This also ensures lt_ltdl_dir is set when configure.ac is
dnl not yet using an explicit LT_CONFIG_LTDL_DIR.
m4_ifval([$1], [_LT_CONFIG_LTDL_DIR([$1])])dnl
_$0()
])# LTDL_INSTALLABLE

# AC_LIBLTDL_INSTALLABLE accepted a directory argument in older libtools,
# now we have LT_CONFIG_LTDL_DIR:
AU_DEFUN([AC_LIBLTDL_INSTALLABLE],
[_LT_CONFIG_LTDL_DIR([m4_default([$1], [libltdl])])
_LTDL_INSTALLABLE])

dnl aclocal-1.4 backwards compatibility:
dnl AC_DEFUN([AC_LIBLTDL_INSTALLABLE], [])


# _LTDL_INSTALLABLE
# -----------------
# Code shared by LTDL_INSTALLABLE and LTDL_INIT([installable]).
m4_defun([_LTDL_INSTALLABLE],
[if test -f $prefix/lib/libltdl.la; then
  lt_save_LDFLAGS="$LDFLAGS"
  LDFLAGS="-L$prefix/lib $LDFLAGS"
  AC_CHECK_LIB([ltdl], [lt_dlinit], [lt_lib_ltdl=yes])
  LDFLAGS="$lt_save_LDFLAGS"
  if test x"${lt_lib_ltdl-no}" = xyes; then
    if test x"$enable_ltdl_install" != xyes; then
      # Don't overwrite $prefix/lib/libltdl.la without --enable-ltdl-install
      AC_MSG_WARN([not overwriting libltdl at $prefix, force with `--enable-ltdl-install'])
      enable_ltdl_install=no
    fi
  elif test x"$enable_ltdl_install" = xno; then
    AC_MSG_WARN([libltdl not installed, but installation disabled])
  fi
fi

# If configure.ac declared an installable ltdl, and the user didn't override
# with --disable-ltdl-install, we will install the shipped libltdl.
case $enable_ltdl_install in
  no) ac_configure_args="$ac_configure_args --enable-ltdl-install=no"
      LIBLTDL="-lltdl"
      LTDLDEPS=
      LTDLINCL=
      ;;
  *)  enable_ltdl_install=yes
      ac_configure_args="$ac_configure_args --enable-ltdl-install"
      LIBLTDL='_LT_BUILD_PREFIX'"${lt_ltdl_dir+$lt_ltdl_dir/}libltdl.la"
      LTDLDEPS=$LIBLTDL
      LTDLINCL='-I${top_srcdir}'"${lt_ltdl_dir+/$lt_ltdl_dir}"
      ;;
esac

AC_SUBST([LIBLTDL])
AC_SUBST([LTDLDEPS])
AC_SUBST([LTDLINCL])

# For backwards non-gettext consistent compatibility...
INCLTDL="$LTDLINCL"
AC_SUBST([INCLTDL])
])# LTDL_INSTALLABLE


# _LTDL_MODE_DISPATCH
# -------------------
m4_define([_LTDL_MODE_DISPATCH],
[dnl If _LTDL_DIR is `.', then we are configuring libltdl itself:
m4_if(_LTDL_DIR, [],
	[],
    dnl if _LTDL_MODE was not set already, the default value is `subproject':
    [m4_case(m4_default(_LTDL_MODE, [subproject]),
	  [subproject], [AC_CONFIG_SUBDIRS(_LTDL_DIR)
			  _LT_SHELL_INIT([lt_dlopen_dir="$lt_ltdl_dir"])],
	  [nonrecursive], [_LT_SHELL_INIT([lt_dlopen_dir="$lt_ltdl_dir"; lt_libobj_prefix="$lt_ltdl_dir/"])],
	  [recursive], [],
	[m4_fatal([unknown libltdl mode: ]_LTDL_MODE)])])dnl
dnl Be careful not to expand twice:
m4_define([$0], [])
])# _LTDL_MODE_DISPATCH


# _LT_LIBOBJ(MODULE_NAME)
# -----------------------
# Like AC_LIBOBJ, except that MODULE_NAME goes into _LT_LIBOBJS instead
# of into LIBOBJS.
AC_DEFUN([_LT_LIBOBJ], [
  m4_pattern_allow([^_LT_LIBOBJS$])
  _LT_LIBOBJS="$_LT_LIBOBJS $1.$ac_objext"
])# _LT_LIBOBJS


# LTDL_INIT([OPTIONS])
# --------------------
# Clients of libltdl can use this macro to allow the installer to
# choose between a shipped copy of the ltdl sources or a preinstalled
# version of the library.  If the shipped ltdl sources are not in a
# subdirectory named libltdl, the directory name must be given by
# LT_CONFIG_LTDL_DIR.
AC_DEFUN([LTDL_INIT],
[dnl Parse OPTIONS
_LT_SET_OPTIONS([$0], [$1])

dnl We need to keep our own list of libobjs separate from our parent project,
dnl and the easiest way to do that is redefine the AC_LIBOBJs macro while
dnl we look for our own LIBOBJs.
m4_pushdef([AC_LIBOBJ], m4_defn([_LT_LIBOBJ]))
m4_pushdef([AC_LIBSOURCES])

dnl If not otherwise defined, default to the 1.5.x compatible subproject mode:
m4_if(_LTDL_MODE, [],
        [m4_define([_LTDL_MODE], m4_default([$2], [subproject]))
        m4_if([-1], [m4_bregexp(_LTDL_MODE, [\(subproject\|\(non\)?recursive\)])],
                [m4_fatal([unknown libltdl mode: ]_LTDL_MODE)])])

AC_ARG_WITH([included_ltdl],
    [AS_HELP_STRING([--with-included-ltdl],
                    [use the GNU ltdl sources included here])])

if test "x$with_included_ltdl" != xyes; then
  # We are not being forced to use the included libltdl sources, so
  # decide whether there is a useful installed version we can use.
  AC_CHECK_HEADER([ltdl.h],
      [AC_CHECK_DECL([lt_dlinterface_register],
	   [AC_CHECK_LIB([ltdl], [lt_dladvise_preload],
	       [with_included_ltdl=no],
	       [with_included_ltdl=yes])],
	   [with_included_ltdl=yes],
	   [AC_INCLUDES_DEFAULT
	    #include <ltdl.h>])],
      [with_included_ltdl=yes],
      [AC_INCLUDES_DEFAULT]
  )
fi

dnl If neither LT_CONFIG_LTDL_DIR, LTDL_CONVENIENCE nor LTDL_INSTALLABLE
dnl was called yet, then for old times' sake, we assume libltdl is in an
dnl eponymous directory:
AC_PROVIDE_IFELSE([LT_CONFIG_LTDL_DIR], [], [_LT_CONFIG_LTDL_DIR([libltdl])])

AC_ARG_WITH([ltdl_include],
    [AS_HELP_STRING([--with-ltdl-include=DIR],
                    [use the ltdl headers installed in DIR])])

if test -n "$with_ltdl_include"; then
  if test -f "$with_ltdl_include/ltdl.h"; then :
  else
    AC_MSG_ERROR([invalid ltdl include directory: `$with_ltdl_include'])
  fi
else
  with_ltdl_include=no
fi

AC_ARG_WITH([ltdl_lib],
    [AS_HELP_STRING([--with-ltdl-lib=DIR],
                    [use the libltdl.la installed in DIR])])

if test -n "$with_ltdl_lib"; then
  if test -f "$with_ltdl_lib/libltdl.la"; then :
  else
    AC_MSG_ERROR([invalid ltdl library directory: `$with_ltdl_lib'])
  fi
else
  with_ltdl_lib=no
fi

case ,$with_included_ltdl,$with_ltdl_include,$with_ltdl_lib, in
  ,yes,no,no,)
	m4_case(m4_default(_LTDL_TYPE, [convenience]),
	    [convenience], [_LTDL_CONVENIENCE],
	    [installable], [_LTDL_INSTALLABLE],
	  [m4_fatal([unknown libltdl build type: ]_LTDL_TYPE)])
	;;
  ,no,no,no,)
	# If the included ltdl is not to be used, then use the
	# preinstalled libltdl we found.
	AC_DEFINE([HAVE_LTDL], [1],
	  [Define this if a modern libltdl is already installed])
	LIBLTDL=-lltdl
	LTDLDEPS=
	LTDLINCL=
	;;
  ,no*,no,*)
	AC_MSG_ERROR([`--with-ltdl-include' and `--with-ltdl-lib' options must be used together])
	;;
  *)	with_included_ltdl=no
	LIBLTDL="-L$with_ltdl_lib -lltdl"
	LTDLDEPS=
	LTDLINCL="-I$with_ltdl_include"
	;;
esac
INCLTDL="$LTDLINCL"

# Report our decision...
AC_MSG_CHECKING([where to find libltdl headers])
AC_MSG_RESULT([$LTDLINCL])
AC_MSG_CHECKING([where to find libltdl library])
AC_MSG_RESULT([$LIBLTDL])

_LTDL_SETUP

dnl restore autoconf definition.
m4_popdef([AC_LIBOBJ])
m4_popdef([AC_LIBSOURCES])

AC_CONFIG_COMMANDS_PRE([
    _ltdl_libobjs=
    _ltdl_ltlibobjs=
    if test -n "$_LT_LIBOBJS"; then
      # Remove the extension.
      _lt_sed_drop_objext='s/\.o$//;s/\.obj$//'
      for i in `for i in $_LT_LIBOBJS; do echo "$i"; done | sed "$_lt_sed_drop_objext" | sort -u`; do
        _ltdl_libobjs="$_ltdl_libobjs $lt_libobj_prefix$i.$ac_objext"
        _ltdl_ltlibobjs="$_ltdl_ltlibobjs $lt_libobj_prefix$i.lo"
      done
    fi
    AC_SUBST([ltdl_LIBOBJS], [$_ltdl_libobjs])
    AC_SUBST([ltdl_LTLIBOBJS], [$_ltdl_ltlibobjs])
])

# Only expand once:
m4_define([LTDL_INIT])
])# LTDL_INIT

# Old names:
AU_DEFUN([AC_LIB_LTDL], [LTDL_INIT($@)])
AU_DEFUN([AC_WITH_LTDL], [LTDL_INIT($@)])
AU_DEFUN([LT_WITH_LTDL], [LTDL_INIT($@)])
dnl aclocal-1.4 backwards compatibility:
dnl AC_DEFUN([AC_LIB_LTDL], [])
dnl AC_DEFUN([AC_WITH_LTDL], [])
dnl AC_DEFUN([LT_WITH_LTDL], [])


# _LTDL_SETUP
# -----------
# Perform all the checks necessary for compilation of the ltdl objects
#  -- including compiler checks and header checks.  This is a public
# interface  mainly for the benefit of libltdl's own configure.ac, most
# other users should call LTDL_INIT instead.
AC_DEFUN([_LTDL_SETUP],
[AC_REQUIRE([AC_PROG_CC])dnl
AC_REQUIRE([LT_SYS_MODULE_EXT])dnl
AC_REQUIRE([LT_SYS_MODULE_PATH])dnl
AC_REQUIRE([LT_SYS_DLSEARCH_PATH])dnl
AC_REQUIRE([LT_LIB_DLLOAD])dnl
AC_REQUIRE([LT_SYS_SYMBOL_USCORE])dnl
AC_REQUIRE([LT_FUNC_DLSYM_USCORE])dnl
AC_REQUIRE([LT_SYS_DLOPEN_DEPLIBS])dnl
AC_REQUIRE([gl_FUNC_ARGZ])dnl

m4_require([_LT_CHECK_OBJDIR])dnl
m4_require([_LT_HEADER_DLFCN])dnl
m4_require([_LT_CHECK_DLPREOPEN])dnl
m4_require([_LT_DECL_SED])dnl

dnl Don't require this, or it will be expanded earlier than the code
dnl that sets the variables it relies on:
_LT_ENABLE_INSTALL

dnl _LTDL_MODE specific code must be called at least once:
_LTDL_MODE_DISPATCH

# In order that ltdl.c can compile, find out the first AC_CONFIG_HEADERS
# the user used.  This is so that ltdl.h can pick up the parent projects
# config.h file, The first file in AC_CONFIG_HEADERS must contain the
# definitions required by ltdl.c.
# FIXME: Remove use of undocumented AC_LIST_HEADERS (2.59 compatibility).
AC_CONFIG_COMMANDS_PRE([dnl
m4_pattern_allow([^LT_CONFIG_H$])dnl
m4_ifset([AH_HEADER],
    [LT_CONFIG_H=AH_HEADER],
    [m4_ifset([AC_LIST_HEADERS],
	    [LT_CONFIG_H=`echo "AC_LIST_HEADERS" | $SED 's,^[[      ]]*,,;s,[[ :]].*$,,'`],
	[])])])
AC_SUBST([LT_CONFIG_H])

AC_CHECK_HEADERS([unistd.h dl.h sys/dl.h dld.h mach-o/dyld.h dirent.h],
	[], [], [AC_INCLUDES_DEFAULT])

AC_CHECK_FUNCS([closedir opendir readdir], [], [AC_LIBOBJ([lt__dirent])])
AC_CHECK_FUNCS([strlcat strlcpy], [], [AC_LIBOBJ([lt__strl])])

m4_pattern_allow([LT_LIBEXT])dnl
AC_DEFINE_UNQUOTED([LT_LIBEXT],["$libext"],[The archive extension])

name=
eval "lt_libprefix=\"$libname_spec\""
m4_pattern_allow([LT_LIBPREFIX])dnl
AC_DEFINE_UNQUOTED([LT_LIBPREFIX],["$lt_libprefix"],[The archive prefix])

name=ltdl
eval "LTDLOPEN=\"$libname_spec\""
AC_SUBST([LTDLOPEN])
])# _LTDL_SETUP


# _LT_ENABLE_INSTALL
# ------------------
m4_define([_LT_ENABLE_INSTALL],
[AC_ARG_ENABLE([ltdl-install],
    [AS_HELP_STRING([--enable-ltdl-install], [install libltdl])])

case ,${enable_ltdl_install},${enable_ltdl_convenience} in
  *yes*) ;;
  *) enable_ltdl_convenience=yes ;;
esac

m4_ifdef([AM_CONDITIONAL],
[AM_CONDITIONAL(INSTALL_LTDL, test x"${enable_ltdl_install-no}" != xno)
 AM_CONDITIONAL(CONVENIENCE_LTDL, test x"${enable_ltdl_convenience-no}" != xno)])
])# _LT_ENABLE_INSTALL


# LT_SYS_DLOPEN_DEPLIBS
# ---------------------
AC_DEFUN([LT_SYS_DLOPEN_DEPLIBS],
[AC_REQUIRE([AC_CANONICAL_HOST])dnl
AC_CACHE_CHECK([whether deplibs are loaded by dlopen],
  [lt_cv_sys_dlopen_deplibs],
  [# PORTME does your system automatically load deplibs for dlopen?
  # or its logical equivalent (e.g. shl_load for HP-UX < 11)
  # For now, we just catch OSes we know something about -- in the
  # future, we'll try test this programmatically.
  lt_cv_sys_dlopen_deplibs=unknown
  case $host_os in
  aix3*|aix4.1.*|aix4.2.*)
    # Unknown whether this is true for these versions of AIX, but
    # we want this `case' here to explicitly catch those versions.
    lt_cv_sys_dlopen_deplibs=unknown
    ;;
  aix[[4-9]]*)
    lt_cv_sys_dlopen_deplibs=yes
    ;;
  amigaos*)
    case $host_cpu in
    powerpc)
      lt_cv_sys_dlopen_deplibs=no
      ;;
    esac
    ;;
  darwin*)
    # Assuming the user has installed a libdl from somewhere, this is true
    # If you are looking for one http://www.opendarwin.org/projects/dlcompat
    lt_cv_sys_dlopen_deplibs=yes
    ;;
  freebsd* | dragonfly*)
    lt_cv_sys_dlopen_deplibs=yes
    ;;
  gnu* | linux* | k*bsd*-gnu | kopensolaris*-gnu)
    # GNU and its variants, using gnu ld.so (Glibc)
    lt_cv_sys_dlopen_deplibs=yes
    ;;
  hpux10*|hpux11*)
    lt_cv_sys_dlopen_deplibs=yes
    ;;
  interix*)
    lt_cv_sys_dlopen_deplibs=yes
    ;;
  irix[[12345]]*|irix6.[[01]]*)
    # Catch all versions of IRIX before 6.2, and indicate that we don't
    # know how it worked for any of those versions.
    lt_cv_sys_dlopen_deplibs=unknown
    ;;
  irix*)
    # The case above catches anything before 6.2, and it's known that
    # at 6.2 and later dlopen does load deplibs.
    lt_cv_sys_dlopen_deplibs=yes
    ;;
  netbsd* | netbsdelf*-gnu)
    lt_cv_sys_dlopen_deplibs=yes
    ;;
  openbsd*)
    lt_cv_sys_dlopen_deplibs=yes
    ;;
  osf[[1234]]*)
    # dlopen did load deplibs (at least at 4.x), but until the 5.x series,
    # it did *not* use an RPATH in a shared library to find objects the
    # library depends on, so we explicitly say `no'.
    lt_cv_sys_dlopen_deplibs=no
    ;;
  osf5.0|osf5.0a|osf5.1)
    # dlopen *does* load deplibs and with the right loader patch applied
    # it even uses RPATH in a shared library to search for shared objects
    # that the library depends on, but there's no easy way to know if that
    # patch is installed.  Since this is the case, all we can really
    # say is unknown -- it depends on the patch being installed.  If
    # it is, this changes to `yes'.  Without it, it would be `no'.
    lt_cv_sys_dlopen_deplibs=unknown
    ;;
  osf*)
    # the two cases above should catch all versions of osf <= 5.1.  Read
    # the comments above for what we know about them.
    # At > 5.1, deplibs are loaded *and* any RPATH in a shared library
    # is used to find them so we can finally say `yes'.
    lt_cv_sys_dlopen_deplibs=yes
    ;;
  qnx*)
    lt_cv_sys_dlopen_deplibs=yes
    ;;
  solaris*)
    lt_cv_sys_dlopen_deplibs=yes
    ;;
  sysv5* | sco3.2v5* | sco5v6* | unixware* | OpenUNIX* | sysv4*uw2*)
    libltdl_cv_sys_dlopen_deplibs=yes
    ;;
  esac
  ])
if test "$lt_cv_sys_dlopen_deplibs" != yes; then
 AC_DEFINE([LTDL_DLOPEN_DEPLIBS], [1],
    [Define if the OS needs help to load dependent libraries for dlopen().])
fi
])# LT_SYS_DLOPEN_DEPLIBS

# Old name:
AU_ALIAS([AC_LTDL_SYS_DLOPEN_DEPLIBS], [LT_SYS_DLOPEN_DEPLIBS])
dnl aclocal-1.4 backwards compatibility:
dnl AC_DEFUN([AC_LTDL_SYS_DLOPEN_DEPLIBS], [])


# LT_SYS_MODULE_EXT
# -----------------
AC_DEFUN([LT_SYS_MODULE_EXT],
[m4_require([_LT_SYS_DYNAMIC_LINKER])dnl
AC_CACHE_CHECK([which extension is used for runtime loadable modules],
  [libltdl_cv_shlibext],
[
module=yes
eval libltdl_cv_shlibext=$shrext_cmds
module=no
eval libltdl_cv_shrext=$shrext_cmds
  ])
if test -n "$libltdl_cv_shlibext"; then
  m4_pattern_allow([LT_MODULE_EXT])dnl
  AC_DEFINE_UNQUOTED([LT_MODULE_EXT], ["$libltdl_cv_shlibext"],
    [Define to the extension used for runtime loadable modules, say, ".so".])
fi
if test "$libltdl_cv_shrext" != "$libltdl_cv_shlibext"; then
  m4_pattern_allow([LT_SHARED_EXT])dnl
  AC_DEFINE_UNQUOTED([LT_SHARED_EXT], ["$libltdl_cv_shrext"],
    [Define to the shared library suffix, say, ".dylib".])
fi
])# LT_SYS_MODULE_EXT

# Old name:
AU_ALIAS([AC_LTDL_SHLIBEXT], [LT_SYS_MODULE_EXT])
dnl aclocal-1.4 backwards compatibility:
dnl AC_DEFUN([AC_LTDL_SHLIBEXT], [])


# LT_SYS_MODULE_PATH
# ------------------
AC_DEFUN([LT_SYS_MODULE_PATH],
[m4_require([_LT_SYS_DYNAMIC_LINKER])dnl
AC_CACHE_CHECK([which variable specifies run-time module search path],
  [lt_cv_module_path_var], [lt_cv_module_path_var="$shlibpath_var"])
if test -n "$lt_cv_module_path_var"; then
  m4_pattern_allow([LT_MODULE_PATH_VAR])dnl
  AC_DEFINE_UNQUOTED([LT_MODULE_PATH_VAR], ["$lt_cv_module_path_var"],
    [Define to the name of the environment variable that determines the run-time module search path.])
fi
])# LT_SYS_MODULE_PATH

# Old name:
AU_ALIAS([AC_LTDL_SHLIBPATH], [LT_SYS_MODULE_PATH])
dnl aclocal-1.4 backwards compatibility:
dnl AC_DEFUN([AC_LTDL_SHLIBPATH], [])


# LT_SYS_DLSEARCH_PATH
# --------------------
AC_DEFUN([LT_SYS_DLSEARCH_PATH],
[m4_require([_LT_SYS_DYNAMIC_LINKER])dnl
AC_CACHE_CHECK([for the default library search path],
  [lt_cv_sys_dlsearch_path],
  [lt_cv_sys_dlsearch_path="$sys_lib_dlsearch_path_spec"])
if test -n "$lt_cv_sys_dlsearch_path"; then
  sys_dlsearch_path=
  for dir in $lt_cv_sys_dlsearch_path; do
    if test -z "$sys_dlsearch_path"; then
      sys_dlsearch_path="$dir"
    else
      sys_dlsearch_path="$sys_dlsearch_path$PATH_SEPARATOR$dir"
    fi
  done
  m4_pattern_allow([LT_DLSEARCH_PATH])dnl
  AC_DEFINE_UNQUOTED([LT_DLSEARCH_PATH], ["$sys_dlsearch_path"],
    [Define to the system default library search path.])
fi
])# LT_SYS_DLSEARCH_PATH

# Old name:
AU_ALIAS([AC_LTDL_SYSSEARCHPATH], [LT_SYS_DLSEARCH_PATH])
dnl aclocal-1.4 backwards compatibility:
dnl AC_DEFUN([AC_LTDL_SYSSEARCHPATH], [])


# _LT_CHECK_DLPREOPEN
# -------------------
m4_defun([_LT_CHECK_DLPREOPEN],
[m4_require([_LT_CMD_GLOBAL_SYMBOLS])dnl
AC_CACHE_CHECK([whether libtool supports -dlopen/-dlpreopen],
  [libltdl_cv_preloaded_symbols],
  [if test -n "$lt_cv_sys_global_symbol_pipe"; then
    libltdl_cv_preloaded_symbols=yes
  else
    libltdl_cv_preloaded_symbols=no
  fi
  ])
if test x"$libltdl_cv_preloaded_symbols" = xyes; then
  AC_DEFINE([HAVE_PRELOADED_SYMBOLS], [1],
    [Define if libtool can extract symbol lists from object files.])
fi
])# _LT_CHECK_DLPREOPEN


# LT_LIB_DLLOAD
# -------------
AC_DEFUN([LT_LIB_DLLOAD],
[m4_pattern_allow([^LT_DLLOADERS$])
LT_DLLOADERS=
AC_SUBST([LT_DLLOADERS])

AC_LANG_PUSH([C])

LIBADD_DLOPEN=
AC_SEARCH_LIBS([dlopen], [dl],
	[AC_DEFINE([HAVE_LIBDL], [1],
		   [Define if you have the libdl library or equivalent.])
	if test "$ac_cv_search_dlopen" != "none required" ; then
	  LIBADD_DLOPEN="-ldl"
	fi
	libltdl_cv_lib_dl_dlopen="yes"
	LT_DLLOADERS="$LT_DLLOADERS ${lt_dlopen_dir+$lt_dlopen_dir/}dlopen.la"],
    [AC_LINK_IFELSE([AC_LANG_PROGRAM([[#if HAVE_DLFCN_H
#  include <dlfcn.h>
#endif
    ]], [[dlopen(0, 0);]])],
	    [AC_DEFINE([HAVE_LIBDL], [1],
		       [Define if you have the libdl library or equivalent.])
	    libltdl_cv_func_dlopen="yes"
	    LT_DLLOADERS="$LT_DLLOADERS ${lt_dlopen_dir+$lt_dlopen_dir/}dlopen.la"],
	[AC_CHECK_LIB([svld], [dlopen],
		[AC_DEFINE([HAVE_LIBDL], [1],
			 [Define if you have the libdl library or equivalent.])
	        LIBADD_DLOPEN="-lsvld" libltdl_cv_func_dlopen="yes"
		LT_DLLOADERS="$LT_DLLOADERS ${lt_dlopen_dir+$lt_dlopen_dir/}dlopen.la"])])])
if test x"$libltdl_cv_func_dlopen" = xyes || test x"$libltdl_cv_lib_dl_dlopen" = xyes
then
  lt_save_LIBS="$LIBS"
  LIBS="$LIBS $LIBADD_DLOPEN"
  AC_CHECK_FUNCS([dlerror])
  LIBS="$lt_save_LIBS"
fi
AC_SUBST([LIBADD_DLOPEN])

LIBADD_SHL_LOAD=
AC_CHECK_FUNC([shl_load],
	[AC_DEFINE([HAVE_SHL_LOAD], [1],
		   [Define if you have the shl_load function.])
	LT_DLLOADERS="$LT_DLLOADERS ${lt_dlopen_dir+$lt_dlopen_dir/}shl_load.la"],
    [AC_CHECK_LIB([dld], [shl_load],
	    [AC_DEFINE([HAVE_SHL_LOAD], [1],
		       [Define if you have the shl_load function.])
	    LT_DLLOADERS="$LT_DLLOADERS ${lt_dlopen_dir+$lt_dlopen_dir/}shl_load.la"
	    LIBADD_SHL_LOAD="-ldld"])])
AC_SUBST([LIBADD_SHL_LOAD])

case $host_os in
darwin[[1567]].*)
# We only want this for pre-Mac OS X 10.4.
  AC_CHECK_FUNC([_dyld_func_lookup],
	[AC_DEFINE([HAVE_DYLD], [1],
		   [Define if you have the _dyld_func_lookup function.])
	LT_DLLOADERS="$LT_DLLOADERS ${lt_dlopen_dir+$lt_dlopen_dir/}dyld.la"])
  ;;
beos*)
  LT_DLLOADERS="$LT_DLLOADERS ${lt_dlopen_dir+$lt_dlopen_dir/}load_add_on.la"
  ;;
cygwin* | mingw* | os2* | pw32*)
  AC_CHECK_DECLS([cygwin_conv_path], [], [], [[#include <sys/cygwin.h>]])
  LT_DLLOADERS="$LT_DLLOADERS ${lt_dlopen_dir+$lt_dlopen_dir/}loadlibrary.la"
  ;;
esac

AC_CHECK_LIB([dld], [dld_link],
	[AC_DEFINE([HAVE_DLD], [1],
		   [Define if you have the GNU dld library.])
		LT_DLLOADERS="$LT_DLLOADERS ${lt_dlopen_dir+$lt_dlopen_dir/}dld_link.la"])
AC_SUBST([LIBADD_DLD_LINK])

m4_pattern_allow([^LT_DLPREOPEN$])
LT_DLPREOPEN=
if test -n "$LT_DLLOADERS"
then
  for lt_loader in $LT_DLLOADERS; do
    LT_DLPREOPEN="$LT_DLPREOPEN-dlpreopen $lt_loader "
  done
  AC_DEFINE([HAVE_LIBDLLOADER], [1],
            [Define if libdlloader will be built on this platform])
fi
AC_SUBST([LT_DLPREOPEN])

dnl This isn't used anymore, but set it for backwards compatibility
LIBADD_DL="$LIBADD_DLOPEN $LIBADD_SHL_LOAD"
AC_SUBST([LIBADD_DL])

AC_LANG_POP
])# LT_LIB_DLLOAD

# Old name:
AU_ALIAS([AC_LTDL_DLLIB], [LT_LIB_DLLOAD])
dnl aclocal-1.4 backwards compatibility:
dnl AC_DEFUN([AC_LTDL_DLLIB], [])


# LT_SYS_SYMBOL_USCORE
# --------------------
# does the compiler prefix global symbols with an underscore?
AC_DEFUN([LT_SYS_SYMBOL_USCORE],
[m4_require([_LT_CMD_GLOBAL_SYMBOLS])dnl
AC_CACHE_CHECK([for _ prefix in compiled symbols],
  [lt_cv_sys_symbol_underscore],
  [lt_cv_sys_symbol_underscore=no
  cat > conftest.$ac_ext <<_LT_EOF
void nm_test_func(){}
int main(){nm_test_func;return 0;}
_LT_EOF
  if AC_TRY_EVAL(ac_compile); then
    # Now try to grab the symbols.
    ac_nlist=conftest.nm
    if AC_TRY_EVAL(NM conftest.$ac_objext \| $lt_cv_sys_global_symbol_pipe \> $ac_nlist) && test -s "$ac_nlist"; then
      # See whether the symbols have a leading underscore.
      if grep '^. _nm_test_func' "$ac_nlist" >/dev/null; then
        lt_cv_sys_symbol_underscore=yes
      else
        if grep '^. nm_test_func ' "$ac_nlist" >/dev/null; then
	  :
        else
	  echo "configure: cannot find nm_test_func in $ac_nlist" >&AS_MESSAGE_LOG_FD
        fi
      fi
    else
      echo "configure: cannot run $lt_cv_sys_global_symbol_pipe" >&AS_MESSAGE_LOG_FD
    fi
  else
    echo "configure: failed program was:" >&AS_MESSAGE_LOG_FD
    cat conftest.c >&AS_MESSAGE_LOG_FD
  fi
  rm -rf conftest*
  ])
  sys_symbol_underscore=$lt_cv_sys_symbol_underscore
  AC_SUBST([sys_symbol_underscore])
])# LT_SYS_SYMBOL_USCORE

# Old name:
AU_ALIAS([AC_LTDL_SYMBOL_USCORE], [LT_SYS_SYMBOL_USCORE])
dnl aclocal-1.4 backwards compatibility:
dnl AC_DEFUN([AC_LTDL_SYMBOL_USCORE], [])


# LT_FUNC_DLSYM_USCORE
# --------------------
AC_DEFUN([LT_FUNC_DLSYM_USCORE],
[AC_REQUIRE([LT_SYS_SYMBOL_USCORE])dnl
if test x"$lt_cv_sys_symbol_underscore" = xyes; then
  if test x"$libltdl_cv_func_dlopen" = xyes ||
     test x"$libltdl_cv_lib_dl_dlopen" = xyes ; then
	AC_CACHE_CHECK([whether we have to add an underscore for dlsym],
	  [libltdl_cv_need_uscore],
	  [libltdl_cv_need_uscore=unknown
          save_LIBS="$LIBS"
          LIBS="$LIBS $LIBADD_DLOPEN"
	  _LT_TRY_DLOPEN_SELF(
	    [libltdl_cv_need_uscore=no], [libltdl_cv_need_uscore=yes],
	    [],				 [libltdl_cv_need_uscore=cross])
	  LIBS="$save_LIBS"
	])
  fi
fi

if test x"$libltdl_cv_need_uscore" = xyes; then
  AC_DEFINE([NEED_USCORE], [1],
    [Define if dlsym() requires a leading underscore in symbol names.])
fi
])# LT_FUNC_DLSYM_USCORE

# Old name:
AU_ALIAS([AC_LTDL_DLSYM_USCORE], [LT_FUNC_DLSYM_USCORE])
dnl aclocal-1.4 backwards compatibility:
dnl AC_DEFUN([AC_LTDL_DLSYM_USCORE], [])
