# Supplementary material for: Traces of Semantization, from Episodic to Semantic Memory in a Spiking Cortical Network Model
Source: eNeuro. 2022 Jul 29;9(4):ENEURO.0062-22.2022. doi: 10.1523/ENEURO.0062-22.2022 (PMC9347313; doi:10.1523/ENEURO.0062-22.2022)
Supplement: Extended Data 1 — BCPNN_NEST_Module. Download Extended Data 1, ZIP file. [file enu-eN-NWR-0062-22-s01.zip › BCPNN_NEST_Module/module-100725/libltdl/ltdl.h]

/* ltdl.h -- generic dlopen functions

   Copyright (C) 1998-2000, 2004, 2005,
                 2007, 2008 Free Software Foundation, Inc.
   Written by Thomas Tanner, 1998

   NOTE: The canonical source of this file is maintained with the
   GNU Libtool package.  Report bugs to bug-libtool@gnu.org.

GNU Libltdl is free software; you can redistribute it and/or
modify it under the terms of the GNU Lesser General Public
License as published by the Free Software Foundation; either
version 2 of the License, or (at your option) any later version.

As a special exception to the GNU Lesser General Public License,
if you distribute this file as part of a program or library that
is built using GNU Libtool, you may include this file under the
same distribution terms that you use for the rest of that program.

GNU Libltdl is distributed in the hope that it will be useful,
but WITHOUT ANY WARRANTY; without even the implied warranty of
MERCHANTABILITY or FITNESS FOR A PARTICULAR PURPOSE.  See the
GNU Lesser General Public License for more details.

You should have received a copy of the GNU Lesser General Public
License along with GNU Libltdl; see the file COPYING.LIB.  If not, a
copy can be downloaded from  http://www.gnu.org/licenses/lgpl.html,
or obtained by writing to the Free Software Foundation, Inc.,
51 Franklin Street, Fifth Floor, Boston, MA 02110-1301, USA.
*/

/* Only include this header file once. */
#if !defined(LTDL_H)
#define LTDL_H 1

#include <libltdl/lt_system.h>
#include <libltdl/lt_error.h>
#include <libltdl/lt_dlloader.h>

LT_BEGIN_C_DECLS


/* LT_STRLEN can be used safely on NULL pointers.  */
#define LT_STRLEN(s)	(((s) && (s)[0]) ? strlen (s) : 0)


/* --- DYNAMIC MODULE LOADING API --- */


typedef	struct lt__handle *lt_dlhandle;	/* A loaded module.  */

/* Initialisation and finalisation functions for libltdl. */
LT_SCOPE int	    lt_dlinit		(void);
LT_SCOPE int	    lt_dlexit		(void);

/* Module search path manipulation.  */
LT_SCOPE int	    lt_dladdsearchdir	 (const char *search_dir);
LT_SCOPE int	    lt_dlinsertsearchdir (const char *before,
						  const char *search_dir);
LT_SCOPE int 	    lt_dlsetsearchpath	 (const char *search_path);
LT_SCOPE const char *lt_dlgetsearchpath	 (void);
LT_SCOPE int	    lt_dlforeachfile	 (
			const char *search_path,
			int (*func) (const char *filename, void *data),
			void *data);

/* User module loading advisors.  */
LT_SCOPE int	    lt_dladvise_init	 (lt_dladvise *advise);
LT_SCOPE int	    lt_dladvise_destroy  (lt_dladvise *advise);
LT_SCOPE int	    lt_dladvise_ext	 (lt_dladvise *advise);
LT_SCOPE int	    lt_dladvise_resident (lt_dladvise *advise);
LT_SCOPE int	    lt_dladvise_local	 (lt_dladvise *advise);
LT_SCOPE int	    lt_dladvise_global   (lt_dladvise *advise);
LT_SCOPE int	    lt_dladvise_preload	 (lt_dladvise *advise);

/* Portable libltdl versions of the system dlopen() API. */
LT_SCOPE lt_dlhandle lt_dlopen		(const char *filename);
LT_SCOPE lt_dlhandle lt_dlopenext	(const char *filename);
LT_SCOPE lt_dlhandle lt_dlopenadvise	(const char *filename,
					 lt_dladvise advise);
LT_SCOPE void *	    lt_dlsym		(lt_dlhandle handle, const char *name);
LT_SCOPE const char *lt_dlerror		(void);
LT_SCOPE int	    lt_dlclose		(lt_dlhandle handle);


/* --- PRELOADED MODULE SUPPORT --- */


/* A preopened symbol. Arrays of this type comprise the exported
   symbols for a dlpreopened module. */
typedef struct {
  const char *name;
  void       *address;
} lt_dlsymlist;

typedef int lt_dlpreload_callback_func (lt_dlhandle handle);

LT_SCOPE int	lt_dlpreload	     (const lt_dlsymlist *preloaded);
LT_SCOPE int	lt_dlpreload_default (const lt_dlsymlist *preloaded);
LT_SCOPE int	lt_dlpreload_open    (const char *originator,
				      lt_dlpreload_callback_func *func);

#define lt_preloaded_symbols	lt__PROGRAM__LTX_preloaded_symbols
/* Ensure C linkage.  */
extern LT_DLSYM_CONST lt_dlsymlist lt__PROGRAM__LTX_preloaded_symbols[];

#define LTDL_SET_PRELOADED_SYMBOLS() \
	lt_dlpreload_default(lt_preloaded_symbols)


/* --- MODULE INFORMATION --- */


/* Associating user data with loaded modules. */
typedef void * lt_dlinterface_id;
typedef int lt_dlhandle_interface (lt_dlhandle handle, const char *id_string);

LT_SCOPE lt_dlinterface_id lt_dlinterface_register (const char *id_string,
					  lt_dlhandle_interface *iface);
LT_SCOPE void	lt_dlinterface_free (lt_dlinterface_id key);
LT_SCOPE void *	lt_dlcaller_set_data  (lt_dlinterface_id key,
					  lt_dlhandle handle, void *data);
LT_SCOPE void *	lt_dlcaller_get_data  (lt_dlinterface_id key,
					  lt_dlhandle handle);


/* Read only information pertaining to a loaded module. */
typedef	struct {
  char *	filename;	/* file name */
  char *	name;		/* module name */
  int		ref_count;	/* number of times lt_dlopened minus
				   number of times lt_dlclosed. */
  unsigned int	is_resident:1;	/* module can't be unloaded. */
  unsigned int	is_symglobal:1;	/* module symbols can satisfy
				   subsequently loaded modules.  */
  unsigned int	is_symlocal:1;	/* module symbols are only available
				   locally. */
} lt_dlinfo;

LT_SCOPE const lt_dlinfo *lt_dlgetinfo	    (lt_dlhandle handle);

LT_SCOPE lt_dlhandle	lt_dlhandle_iterate (lt_dlinterface_id iface,
					     lt_dlhandle place);
LT_SCOPE lt_dlhandle	lt_dlhandle_fetch   (lt_dlinterface_id iface,
					     const char *module_name);
LT_SCOPE int		lt_dlhandle_map	    (lt_dlinterface_id iface,
				int (*func) (lt_dlhandle handle, void *data),
				void *data);


/* Deprecated module residency management API. */
LT_SCOPE int	    lt_dlmakeresident	(lt_dlhandle handle);
LT_SCOPE int	    lt_dlisresident	(lt_dlhandle handle);

#define lt_ptr void *

LT_END_C_DECLS

#endif /*!defined(LTDL_H)*/
