# Supplementary material for: Traces of Semantization, from Episodic to Semantic Memory in a Spiking Cortical Network Model
Source: eNeuro. 2022 Jul 29;9(4):ENEURO.0062-22.2022. doi: 10.1523/ENEURO.0062-22.2022 (PMC9347313; doi:10.1523/ENEURO.0062-22.2022)
Supplement: Extended Data 1 — BCPNN_NEST_Module. Download Extended Data 1, ZIP file. [file enu-eN-NWR-0062-22-s01.zip › BCPNN_NEST_Module/module-100725/libltdl/Makefile.am]

## Makefile.am -- Process this file with automake to produce Makefile.in
##
##   Copyright (C) 2003, 2004, 2005, 2007 Free Software Foundation, Inc.
##   Written by Gary V. Vaughan, 2003
##
##   NOTE: The canonical source of this file is maintained with the
##   GNU Libtool package.  Report bugs to bug-libtool@gnu.org.
##
## GNU Libltdl is free software; you can redistribute it and/or
## modify it under the terms of the GNU Lesser General Public
## License as published by the Free Software Foundation; either
## version 2 of the License, or (at your option) any later version.
##
## As a special exception to the GNU Lesser General Public License,
## if you distribute this file as part of a program or library that
## is built using GNU libtool, you may include this file under the
## same distribution terms that you use for the rest of that program.
##
## GNU Libltdl is distributed in the hope that it will be useful,
## but WITHOUT ANY WARRANTY; without even the implied warranty of
## MERCHANTABILITY or FITNESS FOR A PARTICULAR PURPOSE.  See the
## GNU Lesser General Public License for more details.
##
## You should have received a copy of the GNU LesserGeneral Public
## License along with GNU Libltdl; see the file COPYING.LIB.  If not, a
## copy can be downloaded from http://www.gnu.org/licenses/lgpl.html,
## or obtained by writing to the Free Software Foundation, Inc.,
## 51 Franklin Street, Fifth Floor, Boston, MA 02110-1301, USA.
#####

ACLOCAL_AMFLAGS = -I m4
AUTOMAKE_OPTIONS = foreign
AM_CPPFLAGS =
AM_LDFLAGS =
BUILT_SOURCES =
include_HEADERS =
noinst_LTLIBRARIES =
lib_LTLIBRARIES =
EXTRA_LTLIBRARIES =
EXTRA_DIST =
CLEANFILES =
MOSTLYCLEANFILES =

# -I$(srcdir) is needed for user that built libltdl with a sub-Automake
# (not as a sub-package!) using 'nostdinc':
AM_CPPFLAGS	       += -DLT_CONFIG_H='<$(LT_CONFIG_H)>' \
			  -DLTDL -I. -I$(srcdir) -Ilibltdl \
			  -I$(srcdir)/libltdl -I$(srcdir)/libltdl
AM_LDFLAGS	       += -no-undefined
LTDL_VERSION_INFO	= -version-info 10:0:3

noinst_LTLIBRARIES	+= $(LT_DLLOADERS)

if INSTALL_LTDL
ltdlincludedir		= $(includedir)/libltdl
ltdlinclude_HEADERS	= libltdl/lt_system.h \
			  libltdl/lt_error.h \
			  libltdl/lt_dlloader.h
include_HEADERS	       += ltdl.h
lib_LTLIBRARIES	       += libltdl.la
endif

if CONVENIENCE_LTDL
noinst_LTLIBRARIES     += libltdlc.la
endif

libltdl_la_SOURCES = libltdl/lt__alloc.h \
			  libltdl/lt__dirent.h \
			  libltdl/lt__glibc.h \
			  libltdl/lt__private.h \
			  libltdl/lt__strl.h \
			  libltdl/lt_dlloader.h \
			  libltdl/lt_error.h \
	                  libltdl/lt_system.h \
			  libltdl/slist.h \
			  loaders/preopen.c \
			  lt__alloc.c \
			  lt_dlloader.c \
			  lt_error.c \
			  ltdl.c \
			  ltdl.h \
			  slist.c

EXTRA_DIST	       += lt__dirent.c \
			  lt__strl.c

libltdl_la_CPPFLAGS	= -DLTDLOPEN=$(LTDLOPEN) $(AM_CPPFLAGS)
libltdl_la_LDFLAGS	= $(AM_LDFLAGS) $(LTDL_VERSION_INFO) $(LT_DLPREOPEN)
libltdl_la_LIBADD	= $(LTLIBOBJS)
libltdl_la_DEPENDENCIES	= $(LT_DLLOADERS) $(LTLIBOBJS)

libltdlc_la_SOURCES	= $(libltdl_la_SOURCES)
libltdlc_la_CPPFLAGS	= -DLTDLOPEN=$(LTDLOPEN)c $(AM_CPPFLAGS)
libltdlc_la_LDFLAGS	= $(AM_LDFLAGS) $(LT_DLPREOPEN)
libltdlc_la_LIBADD	= $(libltdl_la_LIBADD)
libltdlc_la_DEPENDENCIES= $(libltdl_la_DEPENDENCIES)

## The loaders are preopened by libltdl, itself always built from
## pic-objects (either as a shared library, or a convenience library),
## so the loaders themselves must be made from pic-objects too.  We
## use convenience libraries for that purpose:
EXTRA_LTLIBRARIES	       += dlopen.la \
				  dld_link.la \
				  dyld.la \
				  load_add_on.la \
				  loadlibrary.la \
				  shl_load.la

dlopen_la_SOURCES	= loaders/dlopen.c
dlopen_la_LDFLAGS	= -module -avoid-version
dlopen_la_LIBADD 	= $(LIBADD_DLOPEN)

dld_link_la_SOURCES	= loaders/dld_link.c
dld_link_la_LDFLAGS	= -module -avoid-version
dld_link_la_LIBADD	= -ldld

dyld_la_SOURCES		= loaders/dyld.c
dyld_la_LDFLAGS		= -module -avoid-version

load_add_on_la_SOURCES	= loaders/load_add_on.c
load_add_on_la_LDFLAGS	= -module -avoid-version

loadlibrary_la_SOURCES	= loaders/loadlibrary.c
loadlibrary_la_LDFLAGS	= -module -avoid-version

shl_load_la_SOURCES	= loaders/shl_load.c
shl_load_la_LDFLAGS	= -module -avoid-version
shl_load_la_LIBADD	= $(LIBADD_SHL_LOAD)

## Make sure these will be cleaned even when they're not built by default:
CLEANFILES		       += libltdl.la \
				  libltdlc.la \
				  libdlloader.la

## Automake-1.9.6 doesn't clean subdir AC_LIBOBJ compiled objects
## automatically:
CLEANFILES	       += $(LIBOBJS) $(LTLIBOBJS)

EXTRA_DIST	       += COPYING.LIB \
			  configure.ac \
			  Makefile.am \
			  aclocal.m4 \
			  Makefile.in \
			  configure \
			  config-h.in \
			  README

## --------------------------- ##
## Gnulib Makefile.am snippets ##
## --------------------------- ##

BUILT_SOURCES	+= $(ARGZ_H)
EXTRA_DIST	+= argz_.h \
		   argz.c

# We need the following in order to create an <argz.h> when the system
# doesn't have one that works with the given compiler.
all-local $(lib_OBJECTS): $(ARGZ_H)
argz.h: argz_.h
	$(mkinstalldirs) . 
	cp $(srcdir)/argz_.h $@-t
	mv $@-t $@
MOSTLYCLEANFILES += argz.h \
		    argz.h-t
