# Supplementary material for: Traces of Semantization, from Episodic to Semantic Memory in a Spiking Cortical Network Model
Source: eNeuro. 2022 Jul 29;9(4):ENEURO.0062-22.2022. doi: 10.1523/ENEURO.0062-22.2022 (PMC9347313; doi:10.1523/ENEURO.0062-22.2022)
Supplement: Extended Data 1 — BCPNN_NEST_Module. Download Extended Data 1, ZIP file. [file enu-eN-NWR-0062-22-s01.zip › BCPNN_NEST_Module/module-100725/libltdl/libltdl/lt_dlloader.h]

/* lt_dlloader.h -- dynamic library loader interface

   Copyright (C) 2004, 2007, 2008 Free Software Foundation, Inc.
   Written by Gary V. Vaughan, 2004

   NOTE: The canonical source of this file is maintained with the
   GNU Libtool package.  Report bugs to bug-libtool@gnu.org.

GNU Libltdl is free software; you can redistribute it and/or
modify it under the terms of the GNU Lesser General Public
License as published by the Free Software Foundation; either
version 2 of the License, or (at your option) any later version.

As a special exception to the GNU Lesser General Public License,
if you distribute this file as part of a program or library that
is built using GNU Libtool, you may include this file under the
same distribution terms that you use for the rest of that program.

GNU Libltdl is distributed in the hope that it will be useful,
but WITHOUT ANY WARRANTY; without even the implied warranty of
MERCHANTABILITY or FITNESS FOR A PARTICULAR PURPOSE.  See the
GNU Lesser General Public License for more details.

You should have received a copy of the GNU Lesser General Public
License along with GNU Libltdl; see the file COPYING.LIB.  If not, a
copy can be downloaded from  http://www.gnu.org/licenses/lgpl.html,
or obtained by writing to the Free Software Foundation, Inc.,
51 Franklin Street, Fifth Floor, Boston, MA 02110-1301, USA.
*/

#if !defined(LT_DLLOADER_H)
#define LT_DLLOADER_H 1

#include <libltdl/lt_system.h>

LT_BEGIN_C_DECLS

typedef	void *	lt_dlloader;
typedef void *	lt_module;
typedef void *	lt_user_data;
typedef struct lt__advise *	lt_dladvise;

/* Function pointer types for module loader vtable entries:  */
typedef lt_module   lt_module_open	(lt_user_data data,
					 const char *filename,
					 lt_dladvise advise);
typedef int	    lt_module_close	(lt_user_data data,
					 lt_module module);
typedef void *	    lt_find_sym		(lt_user_data data, lt_module module,
					 const char *symbolname);
typedef int	    lt_dlloader_init	(lt_user_data data);
typedef int	    lt_dlloader_exit	(lt_user_data data);

/* Default priority is LT_DLLOADER_PREPEND if none is explicitly given.  */
typedef enum {
  LT_DLLOADER_PREPEND = 0, LT_DLLOADER_APPEND
} lt_dlloader_priority;

/* This structure defines a module loader, as populated by the get_vtable
   entry point of each loader.  */
typedef struct {
  const char *		name;
  const char *		sym_prefix;
  lt_module_open *	module_open;
  lt_module_close *	module_close;
  lt_find_sym *		find_sym;
  lt_dlloader_init *	dlloader_init;
  lt_dlloader_exit *	dlloader_exit;
  lt_user_data		dlloader_data;
  lt_dlloader_priority	priority;
} lt_dlvtable;

LT_SCOPE int		lt_dlloader_add	   (const lt_dlvtable *vtable);
LT_SCOPE lt_dlloader	lt_dlloader_next   (const lt_dlloader loader);

LT_SCOPE lt_dlvtable *	lt_dlloader_remove	(const char *name);
LT_SCOPE const lt_dlvtable *lt_dlloader_find	(const char *name);
LT_SCOPE const lt_dlvtable *lt_dlloader_get	(lt_dlloader loader);


/* Type of a function to get a loader's vtable:  */
typedef  const lt_dlvtable *lt_get_vtable	(lt_user_data data);

#ifdef LT_DEBUG_LOADERS
LT_SCOPE void		lt_dlloader_dump	(void);
#endif

LT_END_C_DECLS

#endif /*!defined(LT_DLLOADER_H)*/
