# Supplementary material for: Traces of Semantization, from Episodic to Semantic Memory in a Spiking Cortical Network Model
Source: eNeuro. 2022 Jul 29;9(4):ENEURO.0062-22.2022. doi: 10.1523/ENEURO.0062-22.2022 (PMC9347313; doi:10.1523/ENEURO.0062-22.2022)
Supplement: Extended Data 1 — BCPNN_NEST_Module. Download Extended Data 1, ZIP file. [file enu-eN-NWR-0062-22-s01.zip › BCPNN_NEST_Module/README.txt]

Bernhard Kaplan, 2014


BCPNN module is compatible with python 2.7.
For NEST 2.2.2 [for NEST 2.4.2 some changes to the .cpp and .sli files need to be done, see below]


--First, set the environment variables
export PYTHONPATH=/home/usr/Downloads/nest-2.2.2-build/lib/python2.7/site-packages
export PATH=$PATH:/home/usr/Downloads/nest-2.2.2-build/bin
export LD_LIBRARY_PATH=/home/usr/workspace/BCPNN-Module/lib/nest


--Second, to add this module ('pt_module') to nest.Models():
rm -rf bootstrap-module-100725/
rm -rf build-module-100725/
./compile-module.sh module-100725/

--then, 
ipython
import nest
nest.Models()                     // 'bcpnn_synapse', 'iaf_cond_alpha_bias' should NOT show up
try:
    nest.Install('pt_module')
except:
    nest.Install('pt_module')
nest.Models()                     // now, 'bcpnn_synapse' is available

--use the new synapse model!


For Nest 2.4.2, some changes need to be done before compiling
- In your module's main .cpp file, in the function ::commandstring(),
change the returned string to just "(ml_module) run".

- In your module's .sli file, remove the line with "provide-component"
at the end.

Also removed the line with require-component at the end
in the ml:module.sli file to make it work.
