# Supplementary material for: Traces of Semantization, from Episodic to Semantic Memory in a Spiking Cortical Network Model
Source: eNeuro. 2022 Jul 29;9(4):ENEURO.0062-22.2022. doi: 10.1523/ENEURO.0062-22.2022 (PMC9347313; doi:10.1523/ENEURO.0062-22.2022)
Supplement: Extended Data 1 — BCPNN_NEST_Module. Download Extended Data 1, ZIP file. [file enu-eN-NWR-0062-22-s01.zip › BCPNN_NEST_Module/test_installation_beskow.py]

print nest.Models()  # 'bcpnn_synapse' should NOT show up

on_beskow = True
if (not 'bcpnn_synapse' in nest.Models('synapses')):
    if on_beskow:
	nest.sr('(/cfs/klemming/nobackup/usr/Beskow_BCPNN/share/nest/sli) addpath')  # usr-> u/usr
	nest.Install('/cfs/klemming/nobackup/usr/Beskow_BCPNN/lib/nest/pt_module')   # usr-> u/usr
    else:  
	try:
		nest.Install('pt_module')
	except:
		nest.Install('pt_module')

status=('bcpnn_synapse' in nest.Models('synapses'))
print 'bcpnn now available', status
nest.GetDefaults('bcpnn_synapse')
